# Supplementary material for: Crystal Structure of Staphopain C from Staphylococcus aureus
Source: Molecules. 2023 May 29;28(11):4407. doi: 10.3390/molecules28114407 (PMC10254297; doi:10.3390/molecules28114407)
Supplement: Supplementary file 1 [file molecules-28-04407-s001.zip]

Archive with 1 entries (1 files):
- molecules-2344295-supplementary.pdf
